# Supplementary material for: Fast and non-invasive PCR sexing of primates: apes, Old World monkeys, New World monkeys and Strepsirrhines
Source: BMC Ecol. 2006 Jun 8;6:8. doi: 10.1186/1472-6785-6-8 (PMC1524723; doi:10.1186/1472-6785-6-8)
Supplement: Additional File 1 — Full UTX/UTY sequence set. The unaligned set (fasta format) of 8 UTY and 11 UTX sequences (UTY: Eulemur fulvus, Macaca fascicularis, Ateles geoffroyi, Hylobates lar, Pongo pygmaeus, Gorilla gorilla, Pan troglodytes, Homo sapiens UTX: Lemur catta, Cheirogaleus medius, Colobus sp., Hylobates lar, Presbytis entellus, Leontopithecus rosalia, Ateles geoffroyi, Macaca fascicularis, Gorilla gorilla, Pongo pygmaeus, Homo sapiens). [file 1472-6785-6-8-S1.txt]

>gi|50898256|gb|AY591408.1| Eulemur fulvus UTY (UTY) gene, partial cds
CAGACATTGATGGTATGATCTGAGGAGTAGATTTGTGGCTAAGTAGAGGCAGGTCTACTTTTGCAGAGTT
CTGTGAGTTATCCAGCCCTTCTCCATTAATTGTGTGTAATCCACTGTGAGGACTGTTAAGGCTGGTAACA
CTTATCTGTTCAGTGGATTTTGGAGAAGGTGTTGCTGTGGAAATGGCTGAAGAGGGTGAAGAGGCAACAG
AATTATCAGTCTTTGAATGAATAGCTGGATGAATATTATTGACTTTGTCACAGGTTCCAGTACCCACATT
GTCATTGGCTTTTCCAATCAACAAGGCAGAGAGCTGAGGATTGTCTGCAATTAATAAATTTGGTGATATA
GAATCTCCATGGTTAGGACTGGAAACAGTATCTGCCATCACCTGATGAACATGATTAGAAAGTCCTTTGA
CAGCAGCACAACTATTAGATGTGTCTCCAGCATGCCTGCTTGTTTCAGGCACCAAGGGTCTATTTCTTGA
AGGCTCGCTCTCTTTGGTAAAGGTAATGCCTTGTTGTCCACCTGAGGTAGCAATATGAGAGGAGAGATGC
TTGACAGCAACCCTCTGTGGTAATGAATTACTAGGCAGAGTGCGACGTCCATTCTGATTCTGAATACCAG
TGCTAGCTGCCTGGTGATACTGGGAAGTCCC

>gi|50898248|gb|AY591404.1| Macaca fascicularis UTY (UTY) gene, partial cds
GGGCATATAGACACTGACATTGATGGTATGATCTGAGAAGTAGATCTGTGGCTAACTAAAGGCAGGTCTA
CTTTTGTAGAGCTCTGTGAGTTCTCCAGCCCCTCTCCATTGACTCTGTGTATTCCACTGTGAGGACTGTT
AAGGCTGGTAACACTGTTTATGCTTGCCTGCTCAGTGGATTTAGGGGAAGGTGTTGCTGTGGAAATGGCT
GAAGAGGGTGAAGAGGCAACAGAATGATCAGTCTTTGTATGAACAGCTGGGTGGATGTTATTGACTTTGT
CACAGGTTCCAGTACCCACATTGTCATTGGCTTTTCCAACCAACAAGGCAGAGAGCTGAGGATTGTCTGC
AATTAATAAATTTGGTGAATCTCCATGGTTAGGACTGGAAACAGCATCTGCTATCAACTGATGAACATGG
TTAGAAAGTCCCTTGACATCAGCGCAGCCATTAGATGTATCTCCAGTATGCCTGCTTGTTTCAGGCACCA
AGGATTGATGTTTTGAAGGCTTGCTCTCTTTGGTAAAAATAATGCCTTGTTGTCCACCTGAGGTAGCAAT
ATGAGAGGAGAAGTGACTGTCAGCATTCTTCTGTGGTACCGAATTACTAGGCAGAGTGAGATGTTCATTG
GGCTTCTTAATACCAGTGCTAGTTGCCTGCTGATACTGGGCAGACTC

>gi|50898246|gb|AY591403.1| Ateles geoffroyi UTY (UTY) gene, partial cds
GGGCATATAGACACAGACATCGATGGTATGATCTGAGAAGTAGATCTGTGGCTAACTAAAGGCAGGTCTA
CTTTTGTAGAACTCTGTGAGTTCTCCAGCCCCTCTCCATTAACTGTGTGTAATACACTGTGAGAACTGTT
AAGGCTAGTAACACTGTGTATACTTGTCTGCTCAGTGGACTTAGGAGAAGGTGTTGCTGTGGAAATGGCT
GAAGAAGGTGAAGAGGCAACAGAATTATCAGTCTTTGTATGAACAGCTGGGTGAATATTACTGACTTTGT
CACAGGTTCCAGTACCCATATTGTCACTGGCTTTTCCAACCAACAAGGCAGAAAGCTGAGGATTGTCTGA
AATTAATAAATTTGGTGAATCTCCATGATTAGGACTGGAAACAACATCTCCTATCACATGATGAACATGA
TTAGAAAGTCCCTTGACATCAGCAGAGCCATCTGATGTGTCTCCAGTATGCCTGCTTGTTTCAGGCACCA
ATGATCTATGTTTTGAAGGCTTGCTCTCTTTGGTAAAAATAATGCCTTGTTGTCCATCTGAGGTAGCAAT
ATGAGAGGAGAGGTGAGTGTCAGCATCCTTCTGTGGTACTGAATTACTACGCAAAGTTAGATGTTCATTC
TGCTTCTTAAAACCAGTGCTAGTTGCCTGGTGATACTGGGCAGACCC

>gi|50898258|gb|AY591409.1| Hylobates lar UTY (UTY) gene, partial cds
GGGCATATAGACACTGACATTGATGGTATGATCTGAGAAGTAGATCTGTGGCTAACTAAAGGCAGGTCTA
CTTTTGTAGAGCTCTGTGAGTTCTCCAGCCCCTCTCCATTGACTGTGTGTAATCCACTGTGAGGACTGTT
AAGGCTAGTAACACTGTTTATGGTTGTCTGCTCAGTGGATTTAGGAGAAGGTGTTGCTGTGGAAATGGCT
GAAGAGGGTGAAGAGGCAACAGAATGATCAGTCTTTGTATGAACAGCTGCGTGAATACTATTGACTTTGT
CACAGATTCCAGTACCCACATTGTCATTGGCTTTTCCAATCAACAAAGCAGAGAGCTGAGGATTGTCTGC
AATTAATAAATCTGGTGAATCTCCATGGTTAGGACTGGAAACGGCATCTGCTATCAACTGATGAACATGA
TTAGTAAGTCCCTTGACATCAGCACAGCCATTAGATGTGTCTCCAGTATGCCTGCTTGTTTCAGGCACCA
AGGATCTATTTTTTGAAGACTTGCTCTCTTTGGTAAAAATAATGCCTTGTTGTCCACCTGAGGTAGCAGT
ATGAGAGGAGAGGTGACTGTCAGCATCCCTCTGTGGTACTGAATTACTAGGCAGAGTGAGATGTTCATTC
GACTTCTTAATACTAGTGCTAGTTGCCTGGTGATACTGGGCTGACCC

>gi|50898250|gb|AY591405.1| Pongo pygmaeus UTY (UTY) gene, partial cds
GGGCATATAGACACTGACATTGATGGTATGATCTGAGAAGTAGATCTGTGGCTAACTAAAGGCAGGTCTA
CTTTTGTAGAGCTCTGTGAGTTCTCCAGTCCCTCTCCATTGACTGTGTGTAATCCACTGTGAGGACTGTT
AAGGCTGGTAACACTGTTTACGCTTGTCTGCTCAGTGGATTTAGGAGAAGGTGTTGCTGTGGAAATGGCC
GAAGAGGGTGAAGAGGCAACAGAATGATCAGTCTTTGTATGAACAGCTGGGTGAATATTATTGACTTTGT
CACAGGTTCCAGTACCCACACTGTCACTGGCTTTTCCAATCAACAAAGCAGAGAGCTGAGGATTGTCTGC
AATTAATAAATCTGGTGAATCTCCATGGTTAGGACTGGAAACAGCATCTGCTATCAACTGAGGAACATGA
TTAGAAAGTCCCTTGACATCAGCACAGCCATTAGATGTGTCTCCAATATGCCTGCTTGTTTCAGGCACCA
AGGATCTATTTTTTGAAGGCTTGCTCTCTTTGGTAAAAATAATGCCTTGTTGTCCACCTGAGGTAGCAGT
ATGAGAGGAGAGGTGACTGTCAGCATCCCTCTGTGGTACTGAATTACTAGGCAGAGTGAGATGTTCATTC
GACTTCTTAATACCAGTGCTAGTTGCCTGGTGATACTGGGCTGACCC

>gi|50898260|gb|AY591410.1| Gorilla gorilla UTY (UTY) gene, partial cds
GGGCATATAGACACTGACATTGATGGTATGATCTGAGAAGTAGATCTGTGGCTAACTAAAGGCAGGTCTA
CTTTTGTAGAGCTCTGTGAGTTCTCCAGCCCCTCTCCATTGACTGTGTGTAATCCACTGTGAGGACTGTT
AAGGCTGGTAACACTGTTTATGCTTCTCTGCTCAGTGGATTTAGGAGAAGGTGTTGCTGTGGAAATGGCT
GAAGAGGGTGAAGAGGCAACAGAATGATCAGTCTTTGTATGAACAGCTGGGTGAATATTATTCACTTTGT
CACAGGTTCCAGTACCCACATTGCCACTGGCTTTTCCAATCAACAAAGCAGAGAGCTGAGGATTGTCTGC
AATTAATAAATTTGGTGAATCTCCATGGTTAGGACTGGAAACAGCATCTGCTATCAACTGATGAACATGA
TTAGAAAGTCCCTTGACATCAGCACAGCCATTAGATGTGTCTCCAGTATGCCTGCTTGTTTCAGGCACCA
AGGATCTATTTTTTGAAGGCTTGCTCTCTTTGGTAAACATAATGCCTTGTTGTCCACCTGAGGTAGCAGT
ATGAGAGGAGAGGTGACTGTCAGCATCCCCCTGTGGTACTGAATTACTAGGCAGAGTGAGATGTTCATTC
GACTTCTTAATACCAGTGCTAGTTGCCTGGTGATACTGGGCTGACCC

>gi|50898252|gb|AY591406.1| Pan troglodytes UTY (UTY) gene, partial cds
GGGCATATAGACACTGACATTGATGGTATGATCTGAGAAGTAGATCTGTGGCTAACTAAAGGCAGGTCTA
CTTTTGTAGAGCTCTGTGAGTTCCCCAGCCCCTCTCCATTGACTGTGTGTAATCCACTGTGAGGACTGTT
AAGGCTGGTAACACTGTTTATGCTTCTCTGCTCAGTGGATTTAGGAGAAGGTGTTGCTGTGGAAATGGCT
GAAGAGGGTGAAGAGGCAACAGAATGATCAGTCTTTGTATGAACAGCTGGGTGAATATTATTCACTTTGT
CACAGGTTCCAGTACCCACATTGCCATTGGCTTTTCCAATCAACAAAGCAGAGAGCTGAGGATTGTCTGC
AATTAATAAATTTGGTGAATCTCCATGGTTAGGACTGGAAACAGCATCTGCTATCAACTGATGAACATGA
TTAGAAAGTCCCTTGACATCAGCACAGCCATTAGATGGGTCTCCAGTATGCCTGCTTGTTTCAGGCACCA
AGGATCTATTTTTTGAAGGCTTGCTCTCTTTGGTAAACATAATGCCTTGTTGTCCACCTGAGGTAGCAGT
ATGAGAGGAGAGGTGACTGTCAGCATCCCCCTGTGGTACTGAATTACTAGGCAGAGTGAGATGTTCATTC
GACTTTTTAATACCAGTGCTAGTTGCCTGGTGATACTGGGCTGACCC

>gi|33188430|ref|NM_007125.3| Homo sapiens ubiquitously transcribed tetratricopeptide repeat gene, Y-linked (UTY), transcript variant 3, mRNA
GCTCATCGTTTGTTGTTTAGATAATATCATGAACTGATAAATGCAGTTGCCACGTTGATTCCCTAGGGCC
TGGCTTACCGACTGAGGTCATAAGATATTATGCCTTCTCTTTAGACTTGGTCAGTGGAGAGGAAATGGGC
AAAGAACCAGCCTATGGAGGTGACAAGGCCTTAGGGCCAAAAGTCTTGAGGGTGAAGGTTTAGGGCCTGC
GCAGCTTCCCTGCCATGCCCCGCAAGGTCTCGCATTCGCAAGGCTTGTGACAGTGGGAGCCTCATTACGG
ACTCTCCTAAAGTCCATGGTGTCCTCTTTTCGCATTTGCGCCCCGTGGGTGATGCCCGATGCCGCCCTTC
CCATCGCTCTCTTCCCCTTCAAGCGTATCGCAACTGCAAAAACACCCAGCACAGACACTCCATTTTCTAT
CTTAATGCATTTAACTAGCACAACCTACAGGTTGTTCCATCCCAGAGACTACCCTTTTCTCCATAGACGT
GACCATCAACCAACCAGCGGTCAGAATCAGTCAGCCTCTGTCATGTTCCTAGGTCCTTGGCGAACTGGCT
GGGCGGGGTCCCAGCAGCCTAGGAGTACAGTGGAGCAATGCCTGACGTAAGTCAACAAAGATCACGTGAG
ACGAATCAGTCGCCTAGATTGGCTACAACTAAGTGGTTGGGAGCGGGGAGGTCGCGGCGGCTGCGTGGGG
TTCGCCCGTGACACAATTACAACTTTGTGCTGGTGCTGGCAAAGTTTGTGATTTTAAGAAATTCTGCTGT
GCTCTCCAGCACTGCGAGCTTCTGCCTTCCCTGTAGTTTCCCAGATGTGATCCAGGTAGCCGAGTTCCGC
TGCCCGTGCTTCGGTAGCTTAAGTCTTTGCCTCAGCTTTTTTCCTTGCAGCCGCTGAGGAGGCGATAAAA
TTGGCGTCACAGTCTCAAGCAGCGATTGAAGGCGTCTTTTCAACTACTCGATTAAGGTTGGGTATCGTCG
TGGGACTTGGAAATTTGTTGTTTCCATGAAATCCTGCGCAGTGTCGCTCACTACCGCCGCTGTTGCCTTC
GGTGATGAGGCAAAGAAAATGGCGGAAGGAAAAGCGAGCCGCGAGAGTGAAGAGGAGTCTGTTAGCCTGA
CAGTCGAGGAAAGGGAGGCGCTTGGTGGCATGGACAGCCGTCTCTTCGGGTTCGTGAGGCTTCATGAAGA
TGGCGCCAGAACGAAGACCCTACTAGGCAAGGCTGTTCGCTGCTACGAATCTTTAATCTTAAAAGCTGAA
GGAAAAGTGGAGTCTGACTTCTTTTGCCAATTAGGTCACTTCAACCTCTTGTTGGAAGATTATTCAAAAG
CATTATCTGCATATCAGAGATATTACAGTTTACAGGCTGACTACTGGAAGAATGCTGCGTTTTTATATGG
CCTTGGTTTGGTCTACTTCTACTACAATGCATTTCATTGGGCAATTAAAGCATTTCAAGATGTCCTTTAT
GTTGACCCCAGCTTTTGTCGAGCCAAGGAAATTCATTTACGACTTGGGCTCATGTTCAAAGTGAACACAG
ACTACAAGTCTAGTTTAAAGCATTTTCAGTTAGCCTTGATTGACTGTAATCCATGTACTTTGTCCAATGC
TGAAATTCAATTTCATATTGCCCATTTGTATGAAACCCAGAGGAAGTATCATTCTGCAAAGGAGGCATAT
GAACAACTTTTGCAGACAGAAAACCTTCCTGCACAAGTAAAAGCAACTGTATTGCAACAGTTAGGTTGGA
TGCATCATAATATGGATCTAGTAGGAGACAAAGCCACAAAGGAAAGCTATGCTATTCAGTATCTCCAAAA
GTCTTTGGAGGCAGATCCTAATTCTGGCCAATCGTGGTATTTTCTTGGAAGGTGTTATTCAAGTATTGGG
AAAGTTCAGGATGCCTTTATATCTTACAGGCAATCTATTGATAAATCAGAAGCAAGTGCAGATACATGGT
GTTCAATAGGTGTGTTGTATCAGCAGCAAAATCAGCCTATGGATGCTTTACAGGCATATATTTGTGCTGT
ACAATTGGACCATGGGCATGCCGCAGCCTGGATGGACCTAGGTACTCTCTATGAATCCTGCAATCAACCT
CAAGATGCCATTAAATGCTACCTAAATGCAGCTAGAAGCAAACGTTGTAGTAATACCTCTACGCTTGCTG
CAAGAATTAAATTTCTACAGAATGGTTCTGATAACTGGAATGGTGGCCAGAGTCTTTCACATCATCCAGT
ACAGCAAGTTTATTCGTTGTGTTTGACACCACAGAAATTACAGCACTTGGAACAACTGCGAGCAAATAGA
GATAATTTAAATCCAGCACAGAAGCATCAGCTGGAACAGTTAGAAAGTCAGTTTGTCTTAATGCAGCAAA
TGAGACACAAAGAAGTTGCTCAGGTACGAACTACTGGAATTCATAACGGGGCCATAACTGATTCATCACT
GCCTACAAACTCTGTCTCTAATCGACAACCACATGGTGCTCTGACCAGAGTATCTAGCGTCTCTCAGCCT
GGAGTTCGCCCTGCTTGTGTTGAAAAACTTTTGTCCAGTGGAGCTTTTTCTGCAGGCTGTATTCCTTGTG
GCACATCAAAAATTCTAGGAAGTACAGACACTATCTTGCTAGGCAGTAATTGTATAGCAGGAAGTGAAAG
TAATGGAAATGTGCCTTACCTGCAGCAAAATACACACACTCTACCTCATAATCATACAGACCTGAACAGC
AGCACAGAAGAGCCATGGAGAAAACAGCTATCTAACTCCGCTCAGGGGCTTCATAAAAGTCAGAGTTCAT
GTTTGTCAGGACCTAATGAAGAACAACCTCTGTTTTCCACTGGGTCAGCCCAGTATCACCAGGCAACTAG
CACTGGTATTAAGAAGGCGAATGAACATCTCACTCTGCCTAGTAATTCAGTACCACAGGGGGATGCTGAC
AGTCACCTCTCCTGTCATACTGCTACCTCAGGTGGACAACAAGGCATTATGTTTACCAAAGAGAGCAAGC
CTTCAAAAAATAGATCCTTGGTGCCTGAAACAAGCAGGCATACTGGAGACACATCTAATGGCTGTGCTGA
TGTCAAGGGACTTTCTAATCATGTTCATCAGTTGATAGCAGATGCTGTTTCCAGTCCTAACCATGGAGAT
TCACCAAATTTATTAATTGCAGACAATCCTCAGCTCTCTGCTTTGTTGATTGGAAAAGCCAATGGCAATG
TGGGTACTGGAACCTGTGACAAAGTGAATAATATTCACCCAGCTGTTCATACAAAGACTGATCATTCTGT
TGCCTCTTCACCCTCTTCAGCCATTTCCACAGCAACACCTTCTCCTAAATCCACTGAGCAGAGAAGCATA
AACAGTGTTACCAGCCTTAACAGTCCTCACAGTGGATTACACACAGTCAATGGAGAGGGGCTGGGGAAGT
CACAGAGCTCTACAAAAGTAGACCTGCCTTTAGCTAGCCACAGATCTACTTCTCAGATCTTACCATCAAT
GTCAGTGTCTATATGCCCCAGTTCAACAGAAGTTCTGAAAGCATGCAGGAATCCAGGTAAAAATGGCTTG
TCTAATAGCTGCATTTTGTTAGATAAATGTCCACCTCCAAGACCACCAACTTCACCATACCCACCCTTGC
CAAAGGACAAGTTGAATCCACCCACACCTAGTATTTACTTGGAAAATAAACGTGATGCTTTCTTTCCTCC
ATTACATCAATTTTGTACAAATCCAAAAAACCCTGTTACAGTAATACGTGGCCTTGCTGGAGCTCTTAAA
TTAGATCTTGGACTTTTCTCTACCAAAACTTTGGTAGAAGCTAACAATGAACATATGGTAGAAGTGAGGA
CACAGTTGCTGCAACCAGCAGATGAAAACTGGGATCCCACTGGAACAAAGAAAATCTGGCGTTGTGAAAG
CAATAGATCTCATACTACAATTGCCAAATACGCACAATACCAGGCTTCCTCCTTCCAGGAATCATTGAGA
GAAGAAAATGAGAAAAGAACACAACACAAAGATCATTCAGATAACGAATCCACATCTTCAGAGAATTCTG
GAAGGAGAAGGAAAGGACCTTTTAAAACCATAAAATTTGGGACCAACATTGACCTCTCTGATAACAAAAA
GTGGAAGTTGCAGTTACATGAACTGACTAAACTTCCTGCTTTTGCGCGTGTGGTGTCAGCAGGAAATCTT
CTAACCCATGTTGGGCATACCATTCTGGGCATGAATACAGTACAACTGTATATGAAAGTTCCAGGGAGTC
GGACACCAGGTCACCAAGAAAATAACAACTTCTGCTCTGTTAACATAAATATTGGTCCAGGAGATTGTGA
ATGGTTTGTTGTACCTGAAGATTATTGGGGTGTTCTGAATGACTTCTGTGAAAAAAATAATTTGAATTTT
TTAATGAGTTCTTGGTGGCCCAACCTTGAAGATCTTTATGAAGCAAATGTCCCTGTGTATAGATTTATTC
AGCGACCTGGAGATTTGGTCTGGATAAATGCAGGCACTGTGCATTGGGTTCAAGCTGTTGGCTGGTGCAA
TAACATTGCCTGGAATGTTGGTCCACTTACAGCCTGCCAGTATAAATTGGCAGTGGAACGGTATGAATGG
AACAAATTGAAAAGTGTGAAGTCACCAGTACCCATGGTGCATCTTTCCTGGAATATGGCACGAAATATCA
AAGTCTCAGATCCAAAGCTTTTTGAAATGATTAAGTATTGTCTTTTGAAAATTCTGAAGCAATATCAGAC
ATTGAGAGAAGCTCTTGTTGCAGCAGGAAAAGAGGTTATATGGCATGGGCGGACAAATGATGAACCAGCT
CATTACTGTAGCATTTGTGAGGTGGAGGTTTTTAATCTGCTTTTTGTCACTAATGAAAGCAATACTCAAA
AAACCTACATAGTACATTGCCATGATTGTGCACGAAAAACAAGCAAAAGTTTGGAAAATTTTGTGGTGCT
CGAACAGTACAAAATGGAGGACCTAATCCAAGTTTATGATCAATTTACACTAGCTCTTTCATTATCATCC
TCATCTTGATATAGTTCCATGAATATTAAATGAGATTATTTCTGCTCTTCAGGAAATTTCTGCACCACTG
GTTTTGTAGCTGTTTCATAAAACTGTTGACTAAAAGCTATGTCTATGCAACCTTCCAAGAATAGTATGTC
AAGCAACTGGACACAGTGCTGCCTCTGCTTCAGGACTTAACATGCTGATCCAGCTGTACTTCAGAAAAAT
AATATTAATCATATGTTTTGTGTACGTATGACAAACTGTCAAAGTGACACAGAATACTGATTTGAAGATA
GCCTTTTTTATGTTTCTCTATTTCTGGGCTGATGAATTAATATTCATTTGTATTTTAACCCTGCAGAATT
TTCCTTAGTTAAAAACACTTTCCTAGCTGGTCATTTCTTCATAAGATAGCAAATTTAAATCTCTCCTCGA
TCAGCTTTTAAAAAATGTGTACTATTATCTGAGGAAGTTTTTTACTGCTTTATGTTTTTGTGTGTTTTGA
GGCCATGATGATTACATTTGTGGTTCCAAAATAATTTTTTTAAATATTAATAGCCCATATACAAAGATAA
TGGATTGCACATAGACAAAGAAATAAACTTCAGATTTGTGATTTTTGTTTCTAAACTTGATACAGATTTA
CACTATTTATAAATACGTATTTATTGCCTGAAAATATTTGTGAATGGAATGTTGTTTTTTTCCAGACGTA
ACTGCCATTAAATACTAAGGAGTTCTGTAGTTTTAAACACTACTCCTATTACATTTTATATGTGTAGATA
AAACTGCTTAGTATTATACAGAAATTTTTATTAAAATTGTTAAATGTTTAAAGGGTTTCCCAATGTTTGA
GTTTAAAAAAGACTTTCTGAAAAAATCCACTTTTTGTTCATTTTCAAACCTAATGATTATATGTATTTTA
TATGTGTGTGTATGTGTACACACATGTATAATATATACAGAAACCTCGATATATAATTGTATAGATTTTA
AAAGTTTTATTTTTTACATCTATGGTAGTTTTTGAGGTGCCTATTATAAAGTATTACGGAAGTTTGCTGT
TTTTAAAGTAAATGTCTTTTAGTGTGATTTATTAAGTTGTAGTCACCATAGTGATAGCCCATAAATAATT
GCTGGAAAATTGTATTTTATAACAGTAGAAAACATATAGTCAGTGAAGTAAATATTTTAAAGGAAACATT
ATATAGATTTGATAAATGTTGTTTATAATTAAGAGTTTCTTATGGAAAAGAGATTCAGAATGATAACCTC
TTTTAGAGAACAAATAAGTGACTTATTTTTTTAAAGCTAGATGACTTTGAAATGCTATACTGTCCTGCTT
GTACAACATGGTTTGGGGTGAAGGGGAGGAAAGTATTAAAAAATCTATATCGCTAGTAAATTGTAATAAG
TTCTATTAAAACTTGTATTTCATATGAAAAATTTGCTAATTTAATATTAACTCATTTGATAATAATACTT
GTCTTTTCTACCAAAAAAAAAAAAAAAA

>gi|50898224|gb|AY591392.1| Lemur catta UTX (UTX) gene, exon 17 and partial cds
GGGTATATGGACACAGACACTGATGGTATGATCTGAGGACTAGGTTTGTGGCTAACCAGTAGCAGATCTG
TTTTCATGGGGCTCTGAGATTCCTCCATCCCTTCTCCATTAATTGTGTGTAGCCCACTATGAGGGCTGTT
AAGGCTGGTAACACTGTTTGTGGTCGTCTGCTCAGTGGATTTTGGAGAAGGTGTTGCTGTGGAAATGGCT
GAAGACGGTGAAGAGGCAACAGAATTATCAGTCTTTGTATGAACAGCTGGGTGGATGTTATTGACTTTGT
CACAGGTTCCAGTACCCACATTGTTATTGGCTTTTCCCATTAACAAGGCAGAGAGCTGAGGATTGTCTGA
ACTTAGTAAACCTGGTGACTTAGAATCTCCATGGCTAGGACTGCAAACAGCATCTGCCGTCACCTGATGG
ACATGATTAGGAAGTCCCTCGACATTGGCAGTGCTGTTAGGTGTCTCTCCAGCGTGCCTGCTTGTTTCAG
GCACTGTCAATGTGTTTCCTGAAGGCTTGCTCTCTTTGGTTAAGGTAATGCCTTGTTGTCCACCTGAGGT
AGCAGTGTGAGAGGAGAGGTGATTGAGAGCAGCCCCCTGTGTTACTGAATTGCTAGGCAGGGTGGGATGT
CCATTCTGATTTTGAATACCAGAGCCAGCTGCCTGGAGATGCTGGGAAGGCCC

>gi|50898236|gb|AY591398.1| Cheirogaleus medius UTX (UTX) gene, exon 17 and partial cds
GGGTATATGGACACAGACACTGATGGTATGATCTGAGGACTAGGTTTGTGGCTAACCAGTAGCAGATCTG
TTTTCATGGGGCTCTGAGATTCCTCCATCCCTTCTCCATTAATTGTGTGTAGCCCACTATGAGGGCTGTT
AAGGCTGGTAACACTGTTTGTGGTCGTCTGCTCAGTGGATTTCGGAGAAGGTGTTGCTGTGGAAATGGCT
GAAGATGGTGAAGAGGCAACAGAATTATCAGTCTTTGTATGAACAGCTGGGTGGATGTTGTTGACTTTGT
CACAGGTTCCAGTACCCACATTGTTATTGGCTTTTCCCATCAACAAGGCAGAGAGCTGAGGATTGTCTGA
ACTTAGTAAACCTGGTGACTTAGAATCTCCATGGCTAGGACTGCAAACAGCATCTGCCGTCACCTGATGG
ACGTGATTAGGAAGTCCCTCAACACTGGCAGTGCTGTTAGGTGTCTCTCCAGTGTGCCTGCTTGTTTCAG
GCACCGTCAATGTGTTTCCTGAAGGCTTGCTCTCTTTGGTTAAGGTAATGCCTTGTTGTCCACCTGAGGT
AGCAGTGTGAGAGGAGAGGTGATTGAGAGCAGCCCCCTGTGTTACTGAATTGCTAGGCAGAGTGGGATGT
CCATTCTGATTTTGAATACCAGGGCCAGCTGCCTGGAGATGCTGGGAAGGCCC

>gi|50898242|gb|AY591401.1| Colobus sp. DTG-2004 UTX (UTX) gene, exon 17 and partial cds
GGGTATATGGACACAGACATTGATGGTATGATCTGTGGACTAGGTTTGTGGTTAACCAGAAGCAGATCTG
TTTTCATGGGGCTCTGAGATTCTTCCATCCCTTCTCCATTAATTGTGTGTAGCCCACTGTGAGGGCTGTT
AAGGCTGGTAACACTATTTGTGGTTGTCTGCTCAGTGGATTTTGGAGAAGGTGTTGCTGTGGAAATGGCT
GAAGATGGTGAAGAGGCAACAGAGTTATCAGTCTTTGTATGAACAGCTGGGTGGATGTTATTGACTTTGT
CACAGGTTCCAGTACCCACATTGTTATTGGCTTTTCCCATCAACAAGGCAGAGAGCTGAGGATTGTCTGA
ACTTAGTAAACCTGGTGACTTAGAATCTCCATGGCTAGGACTGCAAACAGCATCTGCCGTCATCTGATGG
ACATGATTAGGAAGTCCCTCGACACTGGCAGTGCTGTTAGGTGTCTCTCCAGCGTGCCTGCTTGTTTCAG
GCACCGTCAATATGTTTCCTGAAGGCTTGCTCTCTTTGGTTAAGGTAATGCCTTGTTGTCCACCTGAGGT
AGCAGTGTGAGAGGAGAGGTGATTGAGAGCAGCCCCCTGTGTTACTGAATTGCTAGGCAGGGTGGGATGT
CCATTCTGATTCTGAATACCAGAGCCAGTTGCCTGGAGATG

>gi|50898244|gb|AY591402.1| Hylobates lar UTX (UTX) gene, exon 17 and partial cds
GGGTATATGGACACAGACATTGATGGTATGATCTGTGGACTAGGTTTGTGGTTAACCAGAAGCAGATCTG
TTTTCATGGGGCTCTGAGATTCTTCCATCCCTTCTCCATTAATTGTGTGTAGCCCACTGTGAGGGCTGTT
AAGGCTGGTAACACTGTTTGTGGTTGTCTGCTCAGTGGATTTTGGAGAAGGTGTTGCTGTGGAAATGGCT
GAAGATGGTGAAGAGGCAACAGAGTTATCAGTCTTTGTATGAACAGCTGGGTGGATGTTATTGACTTTGT
CACAGGTTCCAGTACCCACATTGTTATTGGCTTTTCCCATCAACAAGGCAGAGAGCTGAGGATTGTCTGA
ACTTAGTAAACCTGGTGACTTAGAATCTCCATGGCTAGGACTGCAAACAGCATCTGCCGTCACCTGATGG
ACATGATTAGGAAGTCCCTCGACACTGGCAGTGCTGTTAGGTGTCTCTCCAGTGTGCCTGCTTGTTTCAG
GCACCGTCAATATGTTTCCTGAAGGCTTGCTCTCTTTGGTTAAGGTAATGCCTTGTTGTCCACCTGAGGT
AGCAGTGTGAGAGGAGAGGTGATTGAGAGCAGCCCCCTGTGTTACTGAATTGCTAGGCAGGGTGGGATGT
CCATTCTGATTCTGAATACCAGAGCCAGCTGCCTGGAGATGCTGGGAAGGCCC

>gi|50898240|gb|AY591400.1| Presbytis entellus UTX (UTX) gene, exon 17 and partial cds
GGGTATATGGACACAGACATTGATGGTATGATCTGTGGACTAGGTTTGTGGTTAACCAGAAGCAGATCTG
TTTTCATGGGGCTCTGAGATTCTTCCATCCCTTCTCCATTAATTGTGTGTAGCCCACTGTGAGGGCTGTT
AAGGCTGGTAACACTGTTTGTGGTTGTCTGCTCAGTGGATTTTGGAGAAGGTGTTGCTGTGGAAATGGCT
GAAGATGGTGAAGAGGCAACAGAGTTATCAGTCTTTGTATGAACAGCTGGGTGGATGTTATTGACTTTGT
CACAGGTTCCAGTACCCACATTGTTATTGGCTTTTCCCATCAACAAGGCAGAGAGCTGAGGATTGTCTGA
ACTTAGTAAACCTGGTGACTTAGAATCTCCATGGCTAGGACTGCAAACAGCATCTGCCGTCATCTGATGG
ACATGATTAGGAAGTCCCTCGACACTGGCAGTGCTGTTAGGTGTCTCTCCAGCGTGCCTGCTTGTTTCAG
GCACCGTCAATATGTTTCCTGAAGGCTTGCTCTCTTTGGTTAAGGTAATGCCTTGTTGTCCACCTGAGGT
AGCAGTGTGAGAGGAGAGGTGATTGAGAGCAGCCCCCTGTGTTACTGAATTGCTAGGCAGGGTGGGATGT
CCATTCTGATTCTGAATACCAGAGCCAGTTGCCTGGAGATGCTGGGAAGGCCC

>gi|50898238|gb|AY591399.1| Leontopithecus rosalia UTX (UTX) gene, exon 17 and partial cds
GGATATATGGACACAGACACTGATGGTATGATCTGAGGACTAGGTTTGTGGTTAACTAGAAGCAGATCTG
TTTTCATGGGGCTCTGAGATTCTTCCATCCCTTCTCCATTAATTGTGTGTAGCCCACTGTGAGGGCTGTT
AAGGCTGGTAACACTGTTTGTGGTTGTCTGCTCAGTGGATTTTGGAGAAGGTGTTGCTGTGGAAATGGCT
GAAGATGGTGAAGAGGCAACAGAGTTATCAGTCTTTGTATGAACAGCTGGGTGGATGTTATTGACTTTGT
CACAGGTTCCAGTACCCACATTGTTATTGGCTTTTCCCATCAACAAGGCAGAGAGCTGAGGATTGTCTGA
ACTTAGTAAACCTGGTGACTTAGAATCTCCATGGCTAGGACTGCAAACAGCATCTGCCGTCATCTGGTGG
ACATGATTAGGAAGTCCCTCGACACTGGCAGTGCTGTTAGGTGTCTCTCCAGCGTGCCTGCTTGTTTCAG
GCACCGTCAATATGTTTCCTGAAGGCTTGCTCTCTTTGGTTAGGGTAATGCCTTGTTGTCCACCTGAGGT
AGCAGTGTGAGAGGAGAGGTGATTGAGAGCAGCCCCCTGTGTTACTGAATTGCTAGGCAGGGTGGGATGT
CCATTCTGATTCTGAATACCAGAGCCAGCTGCCTGGAGATGCTGGGAAGGCCC

>gi|50898228|gb|AY591394.1| Ateles geoffroyi UTX (UTX) gene, exon 17 and partial cds
GGGTATATGGACACAGACATTGATGGTATGATCTGAGGACTAGGTTTGTGGTTAACCAGAAGCAGATCTG
TTTTCATGGGGCTCTGAGATTCTTCCATCCCTTCTCCATTAATTGTGTGTAGCCCACTGTGAGGGCTGTT
AAGGCTGGTAACACTGTTTGTGGTTGTCTGCTCAGTGGATTTTGGAGAAGGTGTTGCTGTGGAAATGGCT
GAAGATGGTGAAGAGGCAACAGAGTTATCAGTCTTTGTATGAACAGCTGGGTGGACGTTATTGACTTTGT
CACAGGTTCCAGTATCCACATTGTTATTGGCTTTTCCCATCAACAAGGCAGAGAGCTGAGGATTGTCTGA
ACTTAGTAAACCTGGTGACTTAGAATCTCCATGGCTAGGACTGCAAACAGCATCTGCCGTCATCTGGTGG
ACATGATTAGGAAGTCCCTCGACACTGGCAGTGCTGTTAGGTGTCTCTCCAGCGTGCCTGCTTGTTTCAG
GCACTGTCAATATGTTTCCTGAAGGCTTGCTCTCTTTGGTTAAGGTAATGCCTTGTTGTCCACCTGAGGT
AGCAGTGTGAGAGGAGAGGTGATTGAGAGCAGCCCCCTGTGTTACTGAATTGCTAGGCAGGGTGGGATGT
CCATTCTGATTCTGAATACCAGAGCCAGCTGCCTGGAGATGCTGGGAAGGCCC

>gi|50898230|gb|AY591395.1| Macaca fascicularis UTX (UTX) gene, exon 17 and partial cds
GGGTATATGGACACAGACATTGATGGTATGATCTGTGGACTAGGTTTGTGGTTAACCAGAAGCAGATCTG
TTTTCATGGGGCTCTGAGATTCTTCCATCCCTTCTCCATTAATTGTGTGTAGCCCACTGTGAGGGCTGTT
AAGGCTGGTAACACTATTTGTGGTTGTCTGCTCAGTGGATTTTGGAGAAGGTGTTGCTGTGGAAATGGCT
GAAGATGGTGAAGAGGCAACAGAGTTATCAGTCTTTGTATGAACAGCTGGGTGGATGTTATTGACTTTGT
CACAGGTTCCAGTACCCACATTGTTATTGGCTTTTCCCATCAACAAGGCAGAGAGCTGAGGATTGTCTGA
ACTTAGTAAACCTGGTGACTTAGAATCTCCATGGCTAGGACTGCAAACAGCATCTGCCGTCATCTGATGG
ACATGATTAGGAAGTCCCTCGACACTGGCAGTGCTGTTAGGTGTCTCTCCAGCGTGCCTGCTTGTTTCAG
GCACCGTCAATATGTTTCCTGAAGGCTTGCTCTCTTTGGTTAAGGTAATGCCTTGTTGTCCACCTGAGGT
AGCAGTGTGAGAGGAGAGGTGATTGAGAGCAGCCCCCTGTGTTACTGAATTGCTAGGCAGGGTGGGATGT
CCATTCTGATTCTGAATACCAGAGCCAGCTGCCTGGAGATGCTGGGAAGGCCC

>gi|50898226|gb|AY591393.1| Gorilla gorilla UTX (UTX) gene, exon 17 and partial cds
GGGTATATAGACACAGACATTGATGGTATGATCTGTGGACTAGGTTTGTGGTTAACCAGAAGCAGATCTG
TTTTCATGGGGCTCTGAGATTCTTCCATCCCTTCTCCATTAATTGTGTGTAGCCCACTGTGAGGGCTGTT
AAGGCTGGTAACACTGTTTGTGGTTGTCTGCTCAGTGGATTTTGGAGAAGGTGTTGCTGTGGAAATGGCT
GAAGATGGTGAAGAGGCAACAGAGTTATCAGTCTTTGTATGAACAGCTGGGTGGATGTTATTGACTTTGT
CACAGGTTCCAGTACCCACATTGTTATTGGCTTTTCCCATCAACAAGGCAGAGAGCTGAGGATTGTCTGA
ACTTAGTAAACCTGGTGACTTAGAATCTCCATGGCTAGGACTGCAAACAGCATCTGCCGTCATCTGATGG
ACATGATTAGGAAGTCCCTCGACACTGGCAGTGCTGTTAGGTGTCTCTCCAGTGTGCCTGCTTGTTTCAG
GCACCGTCAATATGTTTCCTGAAGGCTTGCTCTCTTTGGTTAAGGTAATGCCTTGTTGTCCACCTGAGGT
AGCAGTGTGAGAGGAGAGGTGATTGAGAGCAGCCCCCTGTGTTACTGAATTGCTAGGCAGGGTGGGATGT
CCGTTCTGATTCTGAATACCAGAGCCAGCTGCCTGGAGATGCTGGGAA

>gi|50898232|gb|AY591396.1| Pongo pygmaeus UTX (UTX) gene, exon 17 and partial cds
GGGTATATGGACACAGACATTGATGGTATGATCTGTGGACTAGGTTTGTGGTTAACCAGAAGCAGATCTG
TTTTCATGGGGCTCTGAGATTCTTCCATCCCTTCTCCATTAATTGTGTGTAGCCCACTGTGAGGGCTGTT
AAGGCTGGTAACACTGTTTGTGGTTGTCTGCTCAGTGGATTTTGGAGAAGGTGTTGCTGTGGAAATGGCT
GAAGATGGTGAAGAGGCAACAGAGTTATCAGTCTTTGTATGAACAGCTGGGTGGATGTTATTGACTTTGT
CACAGGTTCCAGTACCCACATTGTTATTGGCTTTTCCCATCAACAAGGCAGAGAGCTGAGGATTGTCTGA
ACTTAGTAAACCTGGTGACTTAGAATCTCCATGGCTAGGACTGCAAACAGCATCTGCTGTCATCTGATGG
ACATGATTAGGAAGTCCCTCGACACTGGCAGTGCTGTTAGGTGTCTCTCCAGTGTGCCTGCTTGTTTCAG
GCACTGTCAATATGTTTCCTGAAGGCTTGCTCTCTTTGGTTAAGGTAATGCCTTGTTGTCCACCTGAGGT
AGCAGTGTGAGAGGAGAGGTGATTGAGAGCAGCCCCCTGTGTTACTGAATTGCTAGGCAGGGTGGGATGT
CCATTCTGATTCTGAATACCAGAGCCAGCTGCCTGGAGATGCTGGGAAGGCCC

>gi|2580571|gb|AF000993.1|HSAF000993 Homo sapiens ubiquitous TPR motif, X isoform (UTX) mRNA, alternative transcript 2, complete cds
AAAGCAAAAGAATTCGCTGCGTTTCCATGAAATCCTGCGGAGTGTCGCTCGCTACCGCCGCCGCTGCCGC
CGCCGCTTTCGGTGATGAGGAAAAGAAAATGGCGGCGGGAAAAGCGAGCGGCGAGAGCGAGGAGGCGTCC
CCCAGCCTGACAGCCGAGGAGAGGGAGGCGCTCGGCGGACTGGACAGCCGCCTCTTTGGGTTCGTGAGAT
TTCATGAAGATGGCGCCAGGACGAAGGCCCTACTGGGCAAGGCTGTTCGCTGCTATGAATCTCTAATCTT
AAAAGCTGAAGGAAAAGTGGAGTCTGATTTCTTTTGTCAATTAGGTCACTTCAACCTCTTATTGGAAGAT
TATCCAAAAGCATTATCTGCATACCAGAGGTACTACAGTTTACAGTCTGACTACTGGAAGAATGCTGCCT
TTTTATATGGTCTTGGTTTGGTCTACTTCCATTATAATGCATTTCAGTGGGCAATTAAAGCATTTCAGGA
GGTGCTTTATGTTGATCCCAGCTTTTGTCGAGCCAAGGAAATTCATTTACGAGTTGGGCTTATGTTCAAA
GTGAACACAGACTATGAGTCTAGTTTAAAGCATTTTCAGTTAGCTTTGGTTGACTGTAATCCCTGCACTT
TGTCCAATGCTGAAATTCAATTTCACATTGCCCACTTATATGAAACCCAGAGGAAATATCATTCTGCAAA
AGAAGCTTATGAACAACTTTTGCAGACAGAGAATCTTTCTGCACAAGTAAAAGCAACTGTCTTACAACAG
TTAGGTTGGATGCATCACACTGTAGATCTCCTGGGAGATAAAGCCACCAAGGAAAGCTATGCTATTCAGT
ATCTCCAAAAGTCCTTGGAAGCAGATCCTAATTCTGGCCAGTCCTGGTATTTCCTCGGAAGGTGCTATTC
AAGTATTGGGAAAGTTCAGGATGCCTTTATATCTTACAGGCAGTCTATTGATAAATCAGAAGCAAGTGCA
GATACATGGTGTTCAATAGGTGTGCTATATCAGCAGCAAAATCAGCCCATGGATGCTTTACAGGCCTATA
TTTGTGCTGTACAATTGGACCATGGCCATGCTGCAGCCTGGATGGACCTAGGCACTCTCTATGAATCCTG
CAACCAGCCTCAGGATGCCATTAAATGCTACTTAAATGCAACTAGAAGCAAAAGTTGTAGTAATACCTCT
GCACTTGCAGCACGAATTAAGTATTTACAGGCTCAGTTGTGTAACCTTCCACAAGGTAGTCTACAGAATA
AAACTAAATTACTTCCTAGTATTGAGGAGGCGTGGAGCCTACCAATTCCCGCAGAGCTTACCTCCAGGCA
GGGTGCCATGAACACAGCACAGCAGAATACTTCTGACAATTGGAGTGGTGGACATGCTGTGTCACATCCT
CCAGTACAGCAACAAGCTCATTCATGGTGTTTGACACCACAGAAATTACAGCATTTGGAACAGCTCCGCG
CAAATAGAAATAATTTAAATCCAGCACAGAAACTGATGCTGGAACAGCTGGAAAGTCAGTTTGTCTTAAT
GCAACAACACCAAATGAGACCAACAGGAGTTGCACAGGTACGATCTACTGGAATTCCTAATGGGCCAACA
GCTGACTCATCACTGCCTACAAACTCAGTCTCTGGCCAGCAGCCACAGCTTGCTCTGACCAGAGTGCCTA
GCGTCTCTCAGCCTGGAGTCCGTCCTGCCTGCCCTGGGCAGCCTTTGGCCAATGGACCCTTTTCTGCAGG
CCATGTTCCCTGTAGCACATCAAGAACGCGGGGAAGTACAGACACTATTTTGATAGGCAATAATCATATA
ACAGGAAATGGAAGTAATGGAAACGTGCCTTACCTGCAGCGAAACGCACTCACTCTACCTCATAACCGCA
CAAACCTGACCAGCAGCGCAAAGGAGCCGTGGAAAAACCAACTATCTAACTCCACTCAGGGGCTTCACAA
AGGTCAGAGTTCACATTCGGCAGGTCCTAATGGTGAACGACCTCTCTCTTCCACTGGGCCTTCCCAGCAT
CTCCAGGCAGCTGGCTCTGGTATTCAGAATCAGAACGGACATCCCACCCTGCCTAGCAATTCAGTAACAC
AGGGGGCTGCTCTCAATCACCTCTCCTCTCACACTGCTACCTCAGGTGGACAACAAGGCATTACCTTAAC
CAAAGAGAGCAAGCCTTCAGGAAACATATTGACGGTGCCTGAAACAAGCAGGCACACTGGAGAGACACCT
AACAGCACTGCCAGTGTCGAGGGACTTCCTAATCATGTCCATCAGATGACGGCAGATGCTGTTTGCAGTC
CTAGCCATGGAGATTCTAAGTCACCAGGTTTACTAAGTTCAGACAATCCTCAGCTCTCTGCCTTGTTGAT
GGGAAAAGCCAATAACAATGTGGGTACTGGAACCTGTGACAAAGTCAATAACATCCACCCAGCTGTTCAT
ACAAAGACTGATAACTCTGTTGCCTCTTCACCATCTTCAGCCATTTCAACAGCAACACCTTCTCCAAAAT
CCACTGAGCAGACAACCACAAACAGTGTTACCAGCCTTAACAGCCCTCACAGTGGGCTACACACAATTAA
TGGAGAAGGGATGGAAGAATCTCAGAGCCCCATGAAAACAGATCTGCTTCTGGTTAACCACAAACCTAGT
CCACAGATCATACCATCAATGTCTGTGTCCATATACCCCAGCTCAGCAGAAGTTCTGAAGGCATGCAGGA
ATCTAGGTAAAAATGGCTTATCTAACAGTAGCATTTTGTTGGATAAATGTCCACCTCCAAGACCACCATC
TTCACCATACCCTCCCTTGCCAAAGGACAAGTTGAATCCACCTACACCTAGTATTTACTTGGAAAATAAA
CGTGATGCTTTCTTTCCTCCATTACATCAATTTTGTACAAATCCGAACAACCCTGTTACAGTAATACGTG
GCCTTGCTGGAGCTCTTAAGTTAGACCTGGGACTTTTCTCTACTAAAACTTTGGTGGAAGCTAACAATGA
ACATATGGTAGAAGTGAGGACACAGTTGTTGCAGCCAGCAGATGAAAACTGGGATCCCACTGGAACAAAG
AAAATCTGGCATTGTGAAAGTAATAGATCTCATACTACAATTGCTAAATATGCACAGTACCAGGCCTCCT
CATTCCAGGAATCATTGAGAGAAGAAAATGAAAAAAGAAGTCATCATAAAGACCACTCAGATAGTGAATC
TACATCGTCAGATAATTCTGGGAGGAGGAGGAAAGGACCCTTTAAAACCATAAAGTTTGGGACCAATATT
GACCTATCTGATGACAAAAAGTGGAAGTTGCAGCTACATGAGCTGACTAAACTTCCTGCTTTTGTGCGTG
TCGTATCAGCAGGAAATCTTCTAAGCCATGTTGGTCATACCATATTGGGCATGAACACAGTTCAACTATA
CATGAAAGTTCCAGGGAGCAGAACACCAGGTCATCAGGAAAATAACAACTTCTGTTCAGTTAACATAAAT
ATTGGCCCAGGTGACTGTGAATGGTTTGTTGTTCCTGAAGGTTACTGGGGTGTTTTGAATGACTTCTGTG
AAAAAAATAATTTGAATTTCCTAATGGGTTCTTGGTGGCCCAATCTTGAAGATCTTTATGAAGCAAATGT
TCCAGTGTATAGGTTTATTCAGCGACCTGGAGATTTGGTCTGGATAAATGCAGGCACTGTTCATTGGGTT
CAGGCTATTGGCTGGTGCAACAACATTGCTTGGAATGTTGGTCCACTTACAGCCTGCCAGTATAAATTGG
CAGTGGAACGGTACGAATGGAACAAATTGCAAAGTGTGAAGTCAATAGTACCCATGGTTCATCTTTCCTG
GAATATGGCACGAAATATCAAGGTCTCAGATCCAAAGCTTTTTGAAATGATTAAGTATTGTCTTCTAAGA
ACTCTGAAGCAATGTCAGACATTGAGGGAAGCTCTCATTGCTGCAGGAAAAGAGATTATATGGCATGGGC
GGACAAAAGAAGAACCAGCTCATTACTGTAGCATTTGTGAAGTGGAGGTTTTTGATCTGCTTTTTGTCAC
TAATGAGAGTAATTCACGAAAGACCTACATAGTACATTGCCAAGATTGTGCACGAAAAACAAGCGGAAAC
TTGGAAAACTTTGTGGTGCTAGAACAGTACAAAATGGAGGACCTGATGCAAGTCTATGACCAATTTACAT
TAGCTCCTCCATTACCATCCGCCTCATCTTGATATTGTTCCATGGACATTAAATGAGACCTTTTCTGCTA
TTCAGGAAATAACCCAGTTCTGCACCACTGGTTTTTGTAGCTATCTCGTAAGGCTGCTGGCTGAAAACTG
TGTCTATGCAACCTTCCAAGTGCGGAGTGTCAACCAACTGGACGGGAGAGAGTACTGCTCCTACTCCAGG
ACTCTCACAAAGCTGATGAGCTGTACTTCAGAAAAAAATAATAATTTCCATGTTTTGTATATATCTGACA
AAACTGGCAACATCTTACAGACTACTGACTTGAAGACAACCTCTTTTATATTTCTCTATTTCTGGGCTGA
TGAATTTGTTTTCATCTGTCTTTTCCCCCTTCAGAATTTTCCTTGGAAAAAAAATACTAGCCTAGCTGGT
CATTTCTTTGTAAGGTAGTTAGCAATTTTAAGTCTTTCTTTGGTCAACTTTTTTTTAATGTGAAAAGTTA
GGTAAGACACTTTTTTACTGCTTTTATGTTTTTCTGTCTTGTTTTGAGACCATGATGGTTACACTTTTGG
TTCCTAAATAAAATTTAAAAAATTAACAGCCAAGTCACAAAGGTAATGGATTGCACATAGACTAAGGAAT
AAACTTCAGATTTGTGATTTTTGTTTCTAATCTTGATGTAAATTTACACTATTATAATACATATTTATTG
CTTGAAAATATTTGTGAATGGAATGCTGTTATTTTTTCCAGATTTACCTGCCATTGAAATTTTAAGGAGT
TCTGTAATTTCAAACACTACTCCTATTACATTTTCTATGTGTAAATAAAACTGCTTAGCATTGTACAGAA
ACTTTTATTAAAATTGTTTAATGTTTAAAGAGTTTCTATTGTTTGAGTTTAAAAAAGACTTTATGTACAG
TGCCCAGTTTTGTTCATTTTGAAATCTGATAAATATATTTATATATACTTATGTATGTATATATAATATA
TATAGAAATCTGGATATATATGTATAAATCTTTAGAACTTAAATTTTTCTCGTTTAGTTCACATCTATGG
TAGATTTTTGAGGTGTCTACTGTAAAGTATTGCTTACAAAAAGTATGATTATTTTTAAAGAAATATATAT
GGTATGTATCCTCAAGACCTAAAATGTCAGACTGGTTTATTGTTAAGTTGCAATTACTGCAATGACAGAC
CAATAAACAATTGCTGCCAAAAAAAAAA
