# Supplementary material for: Fast and non-invasive PCR sexing of primates: apes, Old World monkeys, New World monkeys and Strepsirrhines
Source: BMC Ecol. 2006 Jun 8;6:8. doi: 10.1186/1472-6785-6-8 (PMC1524723; doi:10.1186/1472-6785-6-8)
Supplement: Additional File 2 — Cropped UTX/UTY alignment. The cropped alignment (fasta format) of 8 UTY and 11 UTX sequences (see also figure 1A, UTY: Eulemur fulvus, Macaca fascicularis, Ateles geoffroyi, Hylobates lar, Pongo pygmaeus, Gorilla gorilla, Pan troglodytes, Homo sapiens UTX: Lemur catta, Cheirogaleus medius, Colobus sp., Hylobates lar, Presbytis entellus, Leontopithecus rosalia, Ateles geoffroyi, Macaca fascicularis, Gorilla gorilla, Pongo pygmaeus, Homo sapiens). [file 1472-6785-6-8-S2.txt]

>gi|50898256|gb|AY591408.1|_Eulemur_fulvus_UTY__UTY__gene,_partial_cds
TGCTACCTCAGGTGGACAACAAGGCATTACCTTTACCAAAGAGAGCGAGCCTTCAAGAAA
TAGACCCTTGGTGCCTGAAACAAGCAGGCATGCTGGAGACACATCTAATAGTTGTGCTGC
TGTCAAAGGACT
>gi|50898248|gb|AY591404.1|_Macaca_fascicularis_UTY__UTY__gene,_partial_cds
TGCTACCTCAGGTGGACAACAAGGCATTATTTTTACCAAAGAGAGCAAGCCTTCAAAACA
TCAATCCTTGGTGCCTGAAACAAGCAGGCATACTGGAGATACATCTAATGGCTGCGCTGA
TGTCAAGGGACT
>gi|50898246|gb|AY591403.1|_Ateles_geoffroyi_UTY__UTY__gene,_partial_cds
TGCTACCTCAGATGGACAACAAGGCATTATTTTTACCAAAGAGAGCAAGCCTTCAAAACA
TAGATCATTGGTGCCTGAAACAAGCAGGCATACTGGAGACACATCAGATGGCTCTGCTGA
TGTCAAGGGACT
>gi|50898258|gb|AY591409.1|_Hylobates_lar_UTY__UTY__gene,_partial_cds
TGCTACCTCAGGTGGACAACAAGGCATTATTTTTACCAAAGAGAGCAAGTCTTCAAAAAA
TAGATCCTTGGTGCCTGAAACAAGCAGGCATACTGGAGACACATCTAATGGCTGTGCTGA
TGTCAAGGGACT
>gi|50898250|gb|AY591405.1|_Pongo_pygmaeus_UTY__UTY__gene,_partial_cds
TGCTACCTCAGGTGGACAACAAGGCATTATTTTTACCAAAGAGAGCAAGCCTTCAAAAAA
TAGATCCTTGGTGCCTGAAACAAGCAGGCATATTGGAGACACATCTAATGGCTGTGCTGA
TGTCAAGGGACT
>gi|50898260|gb|AY591410.1|_Gorilla_gorilla_UTY__UTY__gene,_partial_cds
TGCTACCTCAGGTGGACAACAAGGCATTATGTTTACCAAAGAGAGCAAGCCTTCAAAAAA
TAGATCCTTGGTGCCTGAAACAAGCAGGCATACTGGAGACACATCTAATGGCTGTGCTGA
TGTCAAGGGACT
>gi|50898252|gb|AY591406.1|_Pan_troglodytes_UTY__UTY__gene,_partial_cds
TGCTACCTCAGGTGGACAACAAGGCATTATGTTTACCAAAGAGAGCAAGCCTTCAAAAAA
TAGATCCTTGGTGCCTGAAACAAGCAGGCATACTGGAGACCCATCTAATGGCTGTGCTGA
TGTCAAGGGACT
>gi|33188430|ref|NM_007125.3|_Homo_sapiens_ubiquitously_transcribed_tetratricopeptide_repeat_gene,_Y-linked__UTY_,_transcript_variant_3,_mRNA
TGCTACCTCAGGTGGACAACAAGGCATTATGTTTACCAAAGAGAGCAAGCCTTCAAAAAA
TAGATCCTTGGTGCCTGAAACAAGCAGGCATACTGGAGACACATCTAATGGCTGTGCTGA
TGTCAAGGGACT
>gi|50898224|gb|AY591392.1|_Lemur_catta_UTX__UTX__gene,_exon_17_and_partial_cds
TGCTACCTCAGGTGGACAACAAGGCATTACCTTAACCAAAGAGAGCAAGCCTTCAGGAAA
CACATTGACAGTGCCTGAAACAAGCAGGCACGCTGGAGAGACACCTAACAGCACTGCCAA
TGTCGAGGGACT
>gi|50898236|gb|AY591398.1|_Cheirogaleus_medius_UTX__UTX__gene,_exon_17_and_partial_cds
TGCTACCTCAGGTGGACAACAAGGCATTACCTTAACCAAAGAGAGCAAGCCTTCAGGAAA
CACATTGACGGTGCCTGAAACAAGCAGGCACACTGGAGAGACACCTAACAGCACTGCCAG
TGTTGAGGGACT
>gi|50898242|gb|AY591401.1|_Colobus_sp._DTG-2004_UTX__UTX__gene,_exon_17_and_partial_cds
TGCTACCTCAGGTGGACAACAAGGCATTACCTTAACCAAAGAGAGCAAGCCTTCAGGAAA
CATATTGACGGTGCCTGAAACAAGCAGGCACGCTGGAGAGACACCTAACAGCACTGCCAG
TGTCGAGGGACT
>gi|50898244|gb|AY591402.1|_Hylobates_lar_UTX__UTX__gene,_exon_17_and_partial_cds
TGCTACCTCAGGTGGACAACAAGGCATTACCTTAACCAAAGAGAGCAAGCCTTCAGGAAA
CATATTGACGGTGCCTGAAACAAGCAGGCACACTGGAGAGACACCTAACAGCACTGCCAG
TGTCGAGGGACT
>gi|50898240|gb|AY591400.1|_Presbytis_entellus_UTX__UTX__gene,_exon_17_and_partial_cds
TGCTACCTCAGGTGGACAACAAGGCATTACCTTAACCAAAGAGAGCAAGCCTTCAGGAAA
CATATTGACGGTGCCTGAAACAAGCAGGCACGCTGGAGAGACACCTAACAGCACTGCCAG
TGTCGAGGGACT
>gi|50898238|gb|AY591399.1|_Leontopithecus_rosalia_UTX__UTX__gene,_exon_17_and_partial_cds
TGCTACCTCAGGTGGACAACAAGGCATTACCCTAACCAAAGAGAGCAAGCCTTCAGGAAA
CATATTGACGGTGCCTGAAACAAGCAGGCACGCTGGAGAGACACCTAACAGCACTGCCAG
TGTCGAGGGACT
>gi|50898228|gb|AY591394.1|_Ateles_geoffroyi_UTX__UTX__gene,_exon_17_and_partial_cds
TGCTACCTCAGGTGGACAACAAGGCATTACCTTAACCAAAGAGAGCAAGCCTTCAGGAAA
CATATTGACAGTGCCTGAAACAAGCAGGCACGCTGGAGAGACACCTAACAGCACTGCCAG
TGTCGAGGGACT
>gi|50898230|gb|AY591395.1|_Macaca_fascicularis_UTX__UTX__gene,_exon_17_and_partial_cds
TGCTACCTCAGGTGGACAACAAGGCATTACCTTAACCAAAGAGAGCAAGCCTTCAGGAAA
CATATTGACGGTGCCTGAAACAAGCAGGCACGCTGGAGAGACACCTAACAGCACTGCCAG
TGTCGAGGGACT
>gi|50898226|gb|AY591393.1|_Gorilla_gorilla_UTX__UTX__gene,_exon_17_and_partial_cds
TGCTACCTCAGGTGGACAACAAGGCATTACCTTAACCAAAGAGAGCAAGCCTTCAGGAAA
CATATTGACGGTGCCTGAAACAAGCAGGCACACTGGAGAGACACCTAACAGCACTGCCAG
TGTCGAGGGACT
>gi|50898232|gb|AY591396.1|_Pongo_pygmaeus_UTX__UTX__gene,_exon_17_and_partial_cds
TGCTACCTCAGGTGGACAACAAGGCATTACCTTAACCAAAGAGAGCAAGCCTTCAGGAAA
CATATTGACAGTGCCTGAAACAAGCAGGCACACTGGAGAGACACCTAACAGCACTGCCAG
TGTCGAGGGACT
>gi|2580571|gb|AF000993.1|HSAF000993_Homo_sapiens_ubiquitous_TPR_motif,_X_isoform__UTX__mRNA,_alternative_transcript_2,_complete_cds
TGCTACCTCAGGTGGACAACAAGGCATTACCTTAACCAAAGAGAGCAAGCCTTCAGGAAA
CATATTGACGGTGCCTGAAACAAGCAGGCACACTGGAGAGACACCTAACAGCACTGCCAG
TGTCGAGGGACT
>UTX/UTY and UTY primer
TGCTACCTCAGGTGGACAACAAGG~~~~~~~~~~~~~~~~~~~~~~~~~~~~~~~~~~MA
TAGAYCCTTGGTGCCTGAAACAAGCA~~~~~~~~~~~~~~~~~~~~~~~~
>UTY consensus
TGCTACCTCAGGTGGACAACAAGGCATTATBTTTACCAAAGAGAGCAAGCCTTCAAAAMA
TAGATCCTTGGTGCCTGAAACAAGCAGGCATACTGGAGACACATCTAATGGCTGTGCTGA
TGTCAAGGGACT
>UTX consensus
TGCTACCTCAGGTGGACAACAAGGCATTACCTTAACCAAAGAGAGCAAGCCTTCAGGAAA
CATATTGACRGTGCCTGAAACAAGCAGGCACRCTGGAGAGACACCTAACAGCACTGCCAG
TGTCGAGGGACT
>UTX/UTY and UTX primer
TGCTACCTCAGGTGGACAACAAGG~~~~~~~~~~~~~~~~~~~~~~~~~~~~~~~~~~~~
~~~~~~~~~~~~~~~~~~~~~~~~~~~~~~~~~~~~~~~~~~~CCTAACAGCACTGCCAG
TGTCGAG
